# Supplementary material for: Evaluating the Epithelial-Mesenchymal Program in Human Breast Epithelial Cells Cultured in Soft Agar Using a Novel Macromolecule Extraction Protocol
Source: Cancers (Basel). 2021 Feb 15;13(4):807. doi: 10.3390/cancers13040807 (PMC7919038; doi:10.3390/cancers13040807)
Supplement: Supplementary file 1 [file cancers-13-00807-s001.zip]

Archive with 28 entries (24 files):
- cancers-1064233-supplementary.pdf
- Figure S4 original western blots/
- Figure S4 original western blots/3C/
- Figure S4 original western blots/3C/3dstsnail_29.tif
- Figure S4 original western blots/3C/actib3dst_07.tif
- Figure S4 original western blots/3C/actin1018_12.tif
- Figure S4 original western blots/3C/acting1_34.tif
- Figure S4 original western blots/3C/cas3stcr3d_51.tif
- Figure S4 original western blots/3C/ecad_61.tif
- Figure S4 original western blots/3C/g1ras_083.tif
- Figure S4 original western blots/3C/ras-2_33.tif
- Figure S4 original western blots/3C/snail1018_141.tif
- Figure S4 original western blots/3C/stras3d_51.tif
- Figure S4 original western blots/4C/
- Figure S4 original western blots/4C/actin1018_12.tif
- Figure S4 original western blots/4C/ras-2_33.tif
- Figure S4 original western blots/4C/snail1018_141.tif
- Figure S4 original western blots/5E/
- Figure S4 original western blots/5E/g1-1actin_17.tif
- Figure S4 original western blots/5E/gel1-1cas3-nostrip_15.tif
- Figure S4 original western blots/5E/gel1-1ecad2_26.tif
- Figure S4 original western blots/5E/gel1-1ras_67.tif
- Figure S4 original western blots/compiled Figs 3C4C5E.pptx
- Figure S4 original western blots/Fig 2B - raw data (part 1).pptx
- Figure S4 original western blots/Fig 2B - raw data (part 2).pptx
- Figure S4 original western blots/Fig 5B - raw data.pptx
- Figure S4 original western blots/Sub Fig 2E 3D - raw gel.pptx
- Figure S4 original western blots/Sub Fig 2F - raw gel.pptx
